# Supplementary material for: Metabolic control in patients with type 2 diabetes mellitus in a public hospital in Peru: a cross-sectional study in a low-middle income country
Source: PeerJ. 2016 Oct 13;4:e2577. doi: 10.7717/peerj.2577 (PMC5068371; doi:10.7717/peerj.2577)
Supplement: Data S1 — Raw data obtained from medical records, standardized interviews, laboratory measurements, International Physical Activity Questionnaire (IPAQ), Scale of Adherence to Diabetes Mellitus Type 2 Treatment (Escala de Adherencia al Tratamiento de la Diabetes Mellitus tipo II - EATDM-III) and Center for Epidemiological Studies-Depression (CES-D) used for data analysis and preparation for Table 1–Table 3. [file peerj-04-2577-s002.xlsx]

## Sheet: database
Code	District	Gender	Maritalstatus	Dmyearofdiagnosis	SBP	DBP	HTNADAconsult	HTNDiagnosis	yeardxHTN	HTNtx1	HTNtx2	HTNtx3	weightkg	Heightcm	BMI	Diet	Exercisemin	Exercise	Diettxtime	potxDM	OAD1	Insulintx	Insulintype	nephropathyDM	nephropathyDMyear	nephropathyDMgrade	neuropathyDM	neuropathyDMyear	neuropathyDMgrade	retinopathyDM	retinopathyDMyear	retinopathyDMgrade	Stroke	Strokeyear	hosptimeStroke	Stroketype	Periphericvasculardx	Periphericvasculardxyear	amputation	ampobservations	MI	MIyear	glucose	ha1c	familysupportADH	organdsupportADH	ExerciseADH	MedicalcheckADH	hygieneselfcareADH
86	San Martin de Porres	Male	Married	2009	138	90	Yes	No					60	157	24.34	Yes	36	Yes	36	Yes	biguanide	No	None	No			No			No			No				No		No		No		117	8.1	100	17.5	61.11	100	83.33
35	San Martin de Porres	Female	Widowed	2011	148	84	Yes	Yes	2011	ACEinhibitor			66	156	27.12	No		No		Yes	biguanide	No	None	No			No			No			No				No		No		No				50	10	16.67	100	54.17
83	San Martin de Porres	Female	Married	2004	133	77	No	No					76	158	30.44	Yes	60	Yes	3	Yes	biguanide	Yes	NPH	No			No			No			No				No		No		No		230	10.9	0	10	77.78	85.71	100
87	San Martin de Porres	Male	Living together	2011	140	90	No	No					61	155	25.39	No	6	Yes		Yes	biguanide	No	None	No			No			No			No				No		No		Yes	2011	79	5.4	50	0	52.78	78.57	75
123	Independencia	Female	Divorced	2002	136	68	Yes	No					48	136	25.95	No	60	Yes		Yes	biguanide	Yes	NPH	No			No			Yes	2012	Not Proliferative	No				No		No		No		341	10.7	0	17.5	75	96.43	95.83
42		Male	Married	2007	120	70	No	No					81	170	28.03	Yes		No	36	Yes	biguanide	No	None	No			No			No			No				No		No		No		90	6.4	50	20	8.33	96.43	83.33
121	Independencia	Male	Single	1992	140	80	Yes	Yes	2011	ACEinhibitor			80	160	31.25	No		No		Yes	biguanide	No	None	No			No			No			No				No		No		No		118	6.1	0	15	8.3	51.14	79.17
114	ATE	Female	Married	2006	133	76	No	Yes	2007	ACEinhibitor			63	145	29.96	Yes	60	Yes	60	Yes	biguanide	No	None	No			No			No			No				No		No		No		101	6.7	100	10	80.56	100	87.5
43	Puente Piedra	Male	Single	1998	125	73	No	No					66	165	24.24	Yes	1	Yes	1	No	None	Yes	NPH	No			No			No			No				No		No		No		77	11	50	30	22.22	100	62.5
118	Comas	Male	Widowed	1997	110	54	No	No					58	178	18.31	Yes		No	180	Yes	biguanide	Yes	Glargine	No			No			No			No				No		No		No		167	8	0	20	36.11	92.86	100
32	Los Olivos	Male	Widowed	2008	132	78	Yes	Yes	2010	ARB			76	156	31.23	Yes	48	Yes	48	Yes	biguanide	No	None	No			No			No			No				No		No		No		87	6	50	20	75	100	83.33
109	Independencia	Female	Married	2011	127	80	No	No					57	155	23.73	Yes	12	Yes	12	Yes	biguanide	No	None	No			No			No			No				No		No		No		105	5.6	100	20	47.22	89.29	83.33
98		Male	Married	2009	138	82	Yes	Yes	2009	ARB			63	162	24.01	Yes	36	Yes	36	Yes	biguanide	No	None	No			No			No			No				No		No		No		103	5.8	100	20	77.78	100	100
99	San Martin de Porres	Female	Living together	1987	150	89	Yes	No					76	154	32.05	Yes		Yes		Yes	biguanide	Yes	NPH	No			No			No			No				No		No		No		223	10.2	25	30	19.44	96.43	91.67
67	San Martin de Porres	Male	Married	1994	120	70	No	No					80	151	35.09	Yes		No	1	Yes	sulfonylurea	No	None	No			No			No			No				No		No		No		151	7.7	100	20	16.67	100	91.67
69	Rimac	Female	Married	1998	125	80	No	No					86.5	162	32.4	No		No		Yes	biguanide	No	None	No			No			No			No				No		No		No		282	10.4	100	35	38.89	71.43	79.17
50	San Martin de Porres	Female	Married	2011	123	76	No	No					57	138	29.93	Yes	2	Yes	4	Yes	biguanide	No	None	No			No			No			No				No		No		No		121	7.2	100	10	47	100	87.5
36	San Martin de Porres	Male	Single	1997	100	70	No	No					71	161	27.39	No		No		Yes	biguanide	Yes	NPH	Yes	2012		Yes	2004		No			No				Yes	2012	No	Left diabetic foot	No		121	8.4	50	30	13.89	85.71	75
49	San Martin de Porres	Female	Married	1997	144	78	Yes	Yes	1997	ARB			63	152	27.27	No		No		Yes	Sitagliptin	No	None	No			No			No			No				No		No		No		83	5.5	50	0	16.67	100	58.33
120	Comas	Female	Widowed	2006	145	78	Yes	No					60	150	26.67	No		No		Yes	biguanide	No	None	No			No			No			No				No		No		No		159	9.7	50	70	16.67	100	75
46	San Martin de Porres	Female	Married	2002	126	77	No	No					64	145	30.43	Yes		No	4	Yes	biguanide	No	None	No			No			No			No				No		No		No		124	8.2	25	20	8.33	60.71	58.33
24	San Martin de Porres	Male	Living together	1960	122	67	No	Yes		ARB	ACEinhibitor	diuretics	66	161	25.46	Yes		No	84	Yes	biguanide	No	None	Yes			No			Yes			No				No		No		No		101	7	100	7.5	36.11	96.43	95.83
94	San Martin de Porres	Female	Living together	2010	136	93	Yes	No					97	162	36.96	No		No		Yes	biguanide	No	None	No			No			No			No				No		No		No		195	7.8	0	25	5.56	100	75
34	San Martin de Porres	Female	Single	2003	127	67	No	Yes	1998	CCB	ACEinhibitor	diuretics	67	145	31.9	Yes		No	6	Yes	biguanide	Yes	NPH + Ins R	No			No			No			No				No		No		No		209	9.8	100	47.5	44.44	85.71	66.67
95	Rimac	Female	Married	2008	150	77	Yes	No					46	159	18.27	Yes	12	Yes	6	Yes	biguanide	Yes	Glargine	No			No			No			No				No		No		No		142	7.7	100	20	88.89	96.43	100
64	Comas	Female	Single	1966	110	60	No	Yes	2009	ARB	diuretics		53	139	27.43	No	8	Yes		Yes	biguanide	No	None	Yes	2010	Does not state	No			No			No				Yes	2010	No	Numerous in Lower extremities	No		116	7.2	0	20	44.44	100	66.67
13	San Juan de Lurigancho	Female	Widowed	2002	114	64	No	Yes	1996	ARB	ACEinhibitor	diuretics	71	158	28.44	Yes	120	Yes	120	No	None	Yes	NPH + Ins R	Yes	2011		No			Yes	2011		No				No		No		No		142	6.3	100	47.5	75	71.43	83.33
103		Male	Widowed	2011	180	105	Yes	Yes	1987	ARB			83	160	30.11	Yes		No	1	Yes	biguanide	No	None	No			No			No			No				No		No		No		66	10.7	100	10	27.78	60.71	58.33
92	Independencia	Female	Living together	2011	137	68	No	Yes	1993	ACEinhibitor			52	160	20.31	Yes	10	Yes	10	Yes	biguanide	No	None	No			No			No			Yes	1993	30	does not state	No		No		No		100	5.9	100	20	86.11	100	83.33
28	Cercado Callao	Female	Divorced	2009	149	89	Yes	Yes	2012	ARB			70	150	31.11	No		No		No	None	No	None	No			No			No			No				No		No		No		137	6	50	5	47.22	85.71	66.67
65	San Martin de Porres	Male	Married	2000	131	78	No	No					49	160	19.14	Yes	60	Yes	60	Yes	sulfonylurea	No	None	No			No			No			No				No		No		No		91	5.5	25	5	47.22	53.57	70.83
106	Independencia	Female	Living together	2010	109	72	No	No					65	146	30.05	No	1	Yes		Yes	biguanide	No	None	No			No			No			No				No		No		No		135	7.4	0	60	72.22	85.71	100
11	San Luis	Male	Married	2011	124	79	No	No					108	165	39.67	No	6	Yes		Yes	biguanide	No	None	No			Yes	2010		No			No				No		No		No		84	6.1	62.5	0	61.11	85.71	83.33
37	Comas	Female	Living together	1998	125	57	No	No					50	143	24.45	No		No		Yes	biguanide	No	None	No			No			No			No				No		No		No		100	6.6	50	20	0	85.71	41.67
16	Cercado de Lima	Male	Living together	2008	130	72	Yes	Yes	2007	ACEinhibitor			63.5	178	20.04	Yes	36	Yes	36	Yes	Sitagliptin	No	None	No			No			No			No				No		No		No		114	6.4	100	47.5	83.33	100	83.33
5	Chorrillos	Male	Living together	2000	117	74	No	No					90	170	31.14	Yes		No	6	Yes	biguanide	Yes	NPH	No			Yes	2011		Yes	2007		No				Yes	2011	Yes	4th toe of right foot	Yes	2007	132	9.7	100	27.5	52.78	100	100
58	Rimac	Male	Living together	2011	117	64	No	No					85	154	35.84	No		No		Yes	biguanide	No	None	No			No			No			No				No		No		No		130	8.1	0	12.5	22.22	100	66.67
8	Ventanilla	Female	Widowed	2002	117	63	No	No					66.5	149	29.9	No		No		Yes	biguanide	No	None	Yes	2009	Does not state	Yes	2010		No			No				No		No		No		146	7.2	100	7.5	47.22	96.43	83.33
54	San Martin de Porres	Female	Divorced	1997	110	70	No	Yes	2012	ACEinhibitor			66	156	42.31	Yes		No	0.5	Yes	biguanide	No	None	No			No			No			No				No		No		No		103	8.9	100	30	50	92.86	75
31	San Martin de Porres	Female	Married	2000	127	76	No	Yes		CCB	ACEinhibitor		69	155	28.72	Yes	72	Yes	36	Yes	biguanide	Yes	NPH	No			No			No			No				No		No		No		189	9.6	100	5	77.78	100	91.67
56	San Martin de Porres	Female	Living together	2008	117	74	No	No					63	152	27.27	No	48	Yes		Yes	biguanide	Yes	NPH	No			No			No			No				No		No		No		189	11.6	50	20	44.44	100	75
55	Rimac	Male	Living together	2011	153	93	Yes	No					79	162	30.1	Yes		No	2	Yes	biguanide	No	None	No			No			No			No				No		No		No		73	8.4	100	27.5	66.67	82.14	91.67
112	Los Olivos	Female	Widowed	1996	133	66	No	Yes	2006	ACEinhibitor	CCB		57	149	25.67	Yes	0	Yes	0.5	Yes	biguanide	Yes	NPH	No			No			No			No				No		No		No
66	Independencia	Female	Married	2009	113	74	No	No					92	161	35.49	No	1	Yes		Yes	biguanide	Yes	NPH	No			No			No			No				No		No		No		176	6.5	0	10	77.78	100	66.67
52	San Martin de Porres	Female	Single	2009	117	68	No	No					89	149	40.1	Yes		No	4	Yes	biguanide	Yes	NPH	No			No			No			No				No		No		No		96	10.1	75	20	36.11	96.43	54.17
102	San Martin de Porres	Male	Married	1987	198	96	Yes	Yes	1997	ARB			70	158	28.04	No	72	Yes		No	None	No	None	No			No			No			No				No		No		No		94	5.5	37.5	25	47.22	78.57	54.17
113	Independencia	Female	Widowed	1999	146	64	Yes	Yes	2010	ARB	ACEinhibitor		66	147	30.54	Yes		No	48	Yes	biguanide	Yes	NPH	No			No			No			No				No		No		No		414	12.7	50	20	25	85.71	83.33
71	San Martin de Porres	Female	Widowed	2008	170	66	Yes	Yes	2004	ACEinhibitor	diuretics		51	140	26.02	Yes	48	Yes	48	No	None	No	None	No			No			No			No				No		No		No		97	6.1	0	10	72.22	85.71	100
33	Comas	Female	Widowed	2010	160	90	Yes	Yes	2012	ARB			77	159	27.69	No		No		Yes	sulfonylurea	No	None	No			No			No			No				No		No		No		120	7	50	5	16.67	71.43	66.67
9	Los Olivos	Male	Living together	1996	139	91	Yes	Yes	1996	ARB	diuretics		71	154	29.9	Yes		No	64	Yes	biguanide	No	None	Yes	2012		Yes			No			No				Yes		No		No		170	8.3	100	10	66.67	100	83.33
6	Cercado Callao	Male	Married	2008	123	69	No	Yes		ARB	diuretics		64	151	28.06	Yes	28	Yes	28	No	None	No	None	No			Yes	2011		No			No				Yes	2006	No		No		92	5.5	62.5	15	52.78	100	79.17
100	Rimac	Male	Living together	2005	138	71	Yes	Yes	2006	ACEinhibitor			68	164	25.28	Yes	48	Yes	48	No	None	No	None	No			No			No			No				No		No		No		132	7.2	100	20	66.67	100	58.33
21	San Juan de Lurigancho	Male	Married	2011	130	70	Yes	No					75	168	26.57	Yes	2	Yes	2	Yes	biguanide	No	None	No			No			No			No				No		No		No				100	10	83.33	96.43	100
80	San Juan de Lurigancho	Female	Married	2005	109	70	No	No					84	142	41.66	Yes	36	Yes	12	Yes	biguanide	No	None	No			No			No			No				No		No		No		132	8.5	50	30	61.11	92.86	91.67
60	Comas	Male	Married	2005	133	81	No	No					90	175	29.39	No	84	Yes		No	None	No	None	No			No			No			No				No		No		No		160	9.6	0	20	50	46.43	83.33
84	Independencia	Male	Married	2002	142	75	Yes	Yes	2010				84	167	30.12	No	72	Yes		Yes	biguanide	No	None	No			Yes	2011	Does not state	No			No				No		No		No		123	8	37.5	20	50	100	70.83
63	San Martin de Porres	Female	Widowed	2011	160	69	No	No					50	155	20.81	Yes	936	Yes	12	Yes	biguanide	No	None	No			No			No			Yes	1998		Ischemic	No		No		No		107	7.5	100	30	88.89	100	83.33
59	Independencia	Female	Widowed	2000	135	62	Yes	Yes	1967	ACEinhibitor	CCB		58	147	25.78	Yes	2	Yes	2	No	None	Yes	Glargine	No			Yes	2012	Does not state	No			Yes	2001	does not state	hemorrhagic	No		No		No		154	8.2	100	30	94.44	100	58.33
82		Male	Single	1992	121	71	No	No					116	168	41.1	No		No		Yes	biguanide	No	None	No			Yes	2007	Does not state	No			No				No		No		No		167	7.6	0	20	11.11	100	83.33
97	Independencia	Male	Married	2000	132	80	No	Yes	2009	ARB			90	175	29.39	No		No		Yes	biguanide	Yes	NPH	No			Yes			Yes	2012	Not Proliferative	No				Yes	2012	No		No		104	7.2	37.5	15	11.11	89.29	66.67
101	San Martin de Porres	Male	Married	1982	158	58	Yes	Yes	2012				70	162	26.67	Yes	48	Yes	360	Yes	biguanide	No	None	No			No			No			No				No		No		No		110	7	100	20	61.11	100	83.33
81	Comas	Female	Widowed	2009	157	62	Yes	Yes	2009	ARB			44	145	20.92	No		No		Yes	biguanide	No	None	No			No			No			No				No		No		No		112	6.9	25	0	11.11	75	91.67
115	Independencia	Male	Married	2010	126	83	No	Yes	2009	ARB			57	155	23.72	Yes	12	Yes	24	Yes	sulfonylurea	No	None	No			No			No			No				No		No		No		110	14.9	25	30	88.89	92.86	75
57	Comas	Female	Married	2010	90	60	No	Yes	2012	ACEinhibitor			46	158	18.43	Yes		No	0.5	No	None	Yes	Glargine	No			No			No			No				No		No		No		80	8.5	100	20	33.33	100	70.83
38	Los Olivos	Female	Divorced	1990	108	55	No	Yes	2010	ARB			65	156	26.71	Yes		No	8	No	None	Yes	NPH	Yes	2011	Minimal alterations	Yes	2011	Does not state	Yes	2012	Does not state	No				No		No		No		185	9	50	30	16.67	100	79.17
74	Independencia	Female	Widowed	1992	110	70	No	Yes	1992	ARB			57	150	25.33	No		No		Yes	biguanide	No	None	No			No			No			No				No		No		No		335	14.2	50	25	55.56	100	100
93	San Juan de Lurigancho	Female	Single	2002	119	76	No	No					70	158	28.04	Yes	3	Yes	3	Yes	sulfonylurea	No	None	No			No			No			No				No		No		No		198	8.3	100	20	77.78	100	100
45	Comas	Female	Living together	1980	152	90	Yes	Yes	2002	ARB	ACEinhibitor		61	150	27.11	Yes	108	Yes	384	Yes	biguanide	Yes	NPH	Yes	2006	Does not state	Yes	2002	Does not state	Yes	2011	Proliferative	No				No		No		No		139	12.9	75	30	55.56	96.43	79.17
61		Female	Single	2000	130	70	No	No					79	156	32.46	Yes	4	Yes	4	Yes	biguanide	No	None	No			No			Yes	2011	Not Proliferative	No				No		No		No		170	8	75	10	52.78	85.71	75
77	San Martin de Porres	Female	Widowed	1991	204	110	Yes	Yes	2007	diuretics			53	144	25.56	No		No		Yes	biguanide	Yes	Glargine	No			No			Yes	2007	Does not state	No				No		No		No		169	8.1	50	0	55.56	85.71	75
105	Santiago de Surco	Female	Divorced	1997	173	71	Yes	Yes	2010	ACEinhibitor	ARB		65	152	28.13	Yes		No	1	No	None	Yes	NPH	No			Yes	2009	Axonal	Yes	2012	Does not state	No				Yes	2009	No		No		105	6.8	50	40	36.11	92.86	75
53	Santiago de Surco	Female	Married	1997	120	68	No	Yes	2011	ACEinhibitor			63	151	27.63	Yes	48	Yes	24	Yes	biguanide	Yes	NPH	No			No			Yes	2011	Not Proliferative	No				No		No		No		39	8.9	100	0	77.78	85.71	100
10	San Martin de Porres	Male	Married	1995	121	73	No	No					70	162	26.67	Yes		No	4	Yes	biguanide	Yes	NPH	No			No			Yes	2012		No				No		No		No		85	7.7	100	30	36.11	100	66.67
1	San Martin de Porres	Female	Single	1990	100	67	No	Yes	1990	ARB			60	157	24	No	24	Yes		Yes	biguanide	No	None	No			Yes	2000	Bilateral leg amputation	No			No				Yes	2004	Yes	Rigth foot: 2004, Left foot: 2008	No		134	7.1	100	25	36.11	96.43	83.33
20	Independencia	Female	Living together	2011	130	75	Yes	Yes	1992	ACEinhibitor			64	148	29.22	Yes	1	Yes	12	No	None	No	None	No			No			No			No				Yes	2002	No	Left lower extermity. Does not give accurate information	No		72	4.3	100	30	88.89	57.14	75
75	Los Olivos	Female	Married	2011	146	73	Yes	No					56	154	23.61	Yes		No	9	Yes	biguanide	No	None	No			No			No			No				No		No		No		114	6.3	100	20	66.67	100	95.83
41	San Martin de Porres	Female	Widowed	1987	135	69	Yes	Yes	1987	ARB	diuretics		78	158	31.24	No		No		Yes	biguanide	Yes	NPH	No			Yes	2008		No			No				Yes		No		No		115	8	87.5	42.5	63.89	100	91.67
90	Lince	Female	Single	2003	159	82	Yes	Yes	2005	ACEinhibitor			75	158	30.04	No		No		Yes	biguanide	No	None	No			No			No			No				No		No		No		209	13.6	50	45	50	75	58.33
19	San Martin de Porres	Male	Married	1998	127	63	No	Yes		ARB	CCB	diuretics	74.5	172	25.18	Yes		No	60	Yes	biguanide	No	None	No			No			Yes	2005		No				No		No		No		89	6.6	100	12.5	72.22	100	100
47	San Martin de Porres	Female	Married	2004	130	76	Yes	Yes	2004	ARB			71	155	29.55	Yes		No	72	Yes	biguanide	No	None	No			No			No			No				No		No		No		76	5.7	50	20	22.22	92.86	62.5
116	San Martin de Porres	Female	Married	2011	125	70	No	No					76	155	31.63	Yes	9	Yes	9	Yes	sulfonylurea	No	None	No			No			No			No				No		No		No		147	8.5	100	80	58.33	100	83.33
12		Male	Married	2011	129	82	Yes	No					67	163	25.22	Yes		No	12	Yes	None	No	None	No			No			No			No				No		No		No		104	5.9	75	35	61.11	92.86	75
122	Independencia	Female	Widowed	2011	110	60	No	No					84	158	33.65	Yes		No	4	Yes	biguanide	No	None	No			No			No			No				No		No		No		106	6.3	50	20	19.44	100	79.17
88	Independencia	Male	Single	2009	138	70	Yes	No					54	141	27.1	No		No		Yes	biguanide	No	None	No			No			No			Yes	2010		Ischemic	No		No		No		149	7.7	25	35	5.56	92.86	79.17
68	Rimac	Female	Divorced	1998	96	51	No	No					60	160	23.43	No		No		Yes	biguanide	No	None	No			No			Yes	2008		No				No		No		No		301	10.8	0	20	66.67	42.86	41.67
110	San Martin de Porres	Female	Married	1987	145	81	Yes	Yes	1987	ACEinhibitor			56	127	34.72	Yes	36	Yes	36	Yes	biguanide	Yes	NPH	No			Yes	2010	Does not state	No			No				No		No		No		161	8.2	100	45	72.22	87.71	100
3	Los Olivos	Female	Married	2009	125	75	No	Yes	2009	ACEinhibitor			79.5	148	36.29	Yes	36	Yes	36	Yes	biguanide	No	None	No			No			No			No				No		No		Yes	1982	94	6.5	50	17.5	86.11	96.43	83.33
117	Rimac	Female	Married	2002	148	74	Yes	Yes	2007	ARB			64	155	26.64	No	1	Yes		Yes	sulfonylurea	No	None	No			No	2011	Does not state	No			No				No		No		No		227	9.4	0	15	41.67	100	95.83
119	Los Olivos	Female	Widowed	2009	139	78	Yes	Yes	2009				63	150	28	Yes		No	12	Yes	biguanide	Yes	NPH	No			No			No			No				No		No		No		184	11.7	50	20	16.67	92.86	100
4		Female	Married	2003	141	82	Yes	Yes	2010	ARB	diuretics		59	153	25.2	Yes	24	Yes	24	Yes	biguanide	No	None	No			Yes	2003		No			No				No		No		No		92	6	100	35	91.67	85.71	83.33
29	San Juan de Lurigancho	Female	Married	1996	142	82	Yes	No					67	165	24.61	No		No		No	None	Yes	NPH	No			No			No			No				No		No		No		123	9.8	0	20	5.56	82.14	95.83
108	Independencia	Female	Married	2009	135	78	No	No					74	145	35.19	Yes	36	Yes	36	Yes	biguanide	No	None	Yes	2012	Does not state	Yes	2012	Does not state	No			No				No		No		No		167	8.9	100	30	83.33	71.43	100
44	Los Olivos	Female	Married	1997	138	87	Yes	No					54.5	156	22.39	Yes	72	Yes	12	No	None	No	None	No			Yes			No			No				No		No		No		87	5.9	75	20	75	78	83.33
15	Rimac	Female	Married	2008	112	70	No	Yes	2010	ACEinhibitor			68	148	31.04	Yes	12	Yes	48	Yes	biguanide	No	None	No			Yes	2011		No			No				No		No		No		123	6.5	100	5	30.56	85.71	87.5
39	Independencia	Male	Single	2011	113	85	Yes	No					83.5	172	28.22	Yes		No	4	Yes	biguanide	Yes	NPH	No			No			No			No				Yes	2012	No	Wagner II diabetic foot	No		112	7.2	50	0	22.22	85.71	75
51	Independencia	Female	Single	2007	153	90	Yes	Yes	2012	ARB			55	142	27.28	Yes	48	Yes	36	No	None	Yes	NPH	No			No			Yes	2008	Proliferative	No				No		No		No		331	12.4	0	10	69.44	75	66.67
40	San Martin de Porres	Female	Single	2007	148	94	Yes	No					59	147	27.3	Yes	2	Yes	36	Yes	biguanide	No	None	No			Yes	2012		No			No				No		No		No		208	11.1	50	20	63.89	82.14	100
27	Independencia	Female	Single	2010	148	98	Yes	Yes	2010	ACEinhibitor			71	155	30.33	No	24	Yes		Yes	biguanide	No	None	No			No			No			No				No		No		No		87	6.2	50	0	44.44	85.71	58.33
23		Female	Living together	2008	139	83	Yes	Yes	2009	ACEinhibitor			70	150	31.11	No		No		Yes	biguanide	Yes	None	No			No			No			No				No		No		No		279	13.8	0	20	5.56	35.71	66.67
62	Independencia	Male	Married	1998	140	82	No	No					57	156	23.42	No	180	Yes		Yes	sulfonylurea	No	None	No			Yes	2008	Does not state	No			No				Yes	2010	No		No		160	9.9	100	35	55.56	42.86	87.5
85	Rimac	Female	Widowed	1992	128	60	No	Yes	2012	ARB			64	142	31.74	Yes	240	Yes	240	Yes	biguanide	No	None	No			No			No			No				No		No		No		166	8.1	100	30	72.22	100	79.17
72	San Miguel	Male	Married	2000	169	85	Yes	No					81	154	34.15	No	24	Yes		Yes	biguanide	No	None	No			No			Yes	2010	Not Proliferative	No				No		No		No		186	8.9	100	17.5	66.67	100	100
25	San Martin de Porres	Female	Living together	1998	101	70	No	No					63	150	28	No		No		No	None	No	NPH	No			Yes			No			No				No		No		No		225	13.3	50	10	30.56	71.43	83.33
17	San Martin de Porres	Female	Married	1990	135	66	Yes	Yes	1990	ARB			87.8	162	33.46	Yes	48	Yes	1	Yes	biguanide	Yes	Glargine	No			No			No			No				No		No		No		95	9.4	100	20	72.22	100	66.67
7	Comas	Male	Living together	1992	141	82	Yes	Yes	1997	ACEinhibitor			75	159	29.67	Yes	1	No	1	No	None	No	None	Yes	2012	Does not state	Yes	2010		No			No				No		No		No		146	6.6	87.5	7.5	8.33	53.57	66.67
78	Independencia	Male	Living together	2008	150	93	Yes	Yes	2009	ARB			72	161	27.78	No		No		Yes	biguanide	Yes	NPH	No			No			No			No				No		No		No		177	10.6	87.5	0	19.44	85.71	62.5
79	Cercado de Lima	Female	Living together	2001	150	64	Yes	Yes	2012	ARB			57	145	27.11	No		No		Yes	biguanide	No	None	No			No			No			No				No		No		No		110	7	0	20	61.11	92.86	83.33
107	Villa Maria del Triunfo	Female	Single	1998	118	65	No	No					62	146	29.08	Yes	3	Yes	180	Yes	biguanide	No	None	No			No			Yes	2009	Proliferative	No				No		No		No		113	6.3	0	10	77.78	85.71	100
76	Rimac	Female	Living together	2009	130	85	Yes	Yes	2009	ACEinhibitor			78	154	32.89	No		No		Yes	biguanide	No	None	No			No			No			No				No		No		No		131	7.1	0	30	27.78	92.86	75
18	ATE	Female	Married	2011	130	90	Yes	Yes					74	157	30.02	No		No		Yes	biguanide	No	None	No			Yes	2011		No			No				No		No		No		116	6.3	25	2.5	11.11	71.43	58.33
2	San Martin de Porres	Female	Married	2000	123	66	No	No					81	159	32	Yes	16	Yes	24	Yes	biguanide	Yes	NPH + Ins R	No			No			No			No				No		No		No		205	12.6	50	0	69.44	92.86	83.33
48	Independencia	Male	Married	2002	128	69	No	No					50	155	20.81	Yes	12	Yes	12	Yes	biguanide	No	None	Yes			No			Yes		Proliferative	No				No		No		No		181	7.9	100	15	63.89	71.43	91.67
14	San Martin de Porres	Female	Married	1994	114	67	No	Yes	1992	ACEinhibitor			60	153	25.6	Yes		No	120	Yes	biguanide	No	None	No			No			Yes	2012		No				Yes	1982	No		No		79	6.8	100	20	41.67	92.86	100
30	San Martin de Porres	Female	Divorced	2006	117	74	No	Yes	2010	ARB			56	155	23.3	Yes	72	Yes	72	Yes	biguanide	Yes	NPH + Ins R	Yes	2006	Minimal alterations	No			No			No				No		No		No		135	8.3	100	22.5	86.11	100	83.33
70	Independencia	Female	Single	2008	141	77	Yes	Yes		CCB	ACEinhibitor	ARB	82	163	30.84	No	48	Yes		Yes	biguanide	No	None	No			No			No			No				No		No		No		104	6	0	10	72.22	75	75
73		Male	Married	2008	169	97	Yes	No					79	175	25.79	No	48	Yes		Yes	biguanide	No	None	No			No			No			No				No		No		No		168	12.1	0	20	58.33	82.14	83.33
89	San Juan de Lurigancho	Male	Living together	2006	128	90	Yes	No					77	175	25.14	No		No		Yes	biguanide	No	None	No			No			No			No				No		No		No		140	11.3	100	27.5	61.11	89.29	70.83
91	Independencia	Female	Married	2009	142	83	Yes	Yes	2012	ACEinhibitor			79	162	30.1	No	1	Yes		Yes	biguanide	No	None	No			Yes	2012		No			No				No		No		No		156	8.3	50	20	41.67	96.43	66.67
96	Independencia	Male	Living together	2009	135	91	No	No					72	169	25.2	No		No		Yes	biguanide	No	None	No			No			No			No				No		No		No		119	6.7	12.5	25	83.33	100	70.83
22	San Martin de Porres	Female	Widowed	1992	129	74	No	No					66	154	27.83	Yes	12	Yes	1	Yes	biguanide	Yes	NPH	No			No			No			No				No		No		No		106	7.5	25	20	30.56	100	87.5
26	San Juan de Lurigancho	Female	Living together	1992	140	70	Yes	Yes	2011	ARB			76	164	28.26	Yes		No	3	Yes	None	Yes	NPH	No			No			No			No				No		No		No		92	7.9	50	5	5.56	71.43	41.67
111	San Martin de Porres	Female	Single	2011	113	70	No	No					68	154	28.67	Yes		No	1.5	Yes	biguanide	No	None	No			No			No			No				No		No		No		110	8.1	0	20	22.22	82.14	100
104	Rimac	Female	Married	1992	158	71	Yes	Yes	1997	ACEinhibitor			75	149	33.78	No		No		Yes	biguanide	Yes	NPH	No			No			No			No				No		No		No		93	7	0	20	41.67	100	95.83
[truncated: 48 more columns]

## Sheet: variables definition
Variables and abbreviations definition
SBP	systolic blood pressure
DBP	dyastolic blood pressure
HTNADAconsult	Hypertension ADA-based consult
HTNDiagnosis	Prior history of Hypertension diagnosis
yeardxHTN	Year of diagnosis of Hypertension
HTNtx	Hypertension treatment
HTNtx1	Primary treatment for Hypertension
HTNtx2	Other treatment for hypertension
ACEinhibitor	angiotensin coverting enzyme inhibitor
ARB	Angiotensin II receptor Blocker
CCB	calcium channel blocker
weightkg	weight in kilograms
heightcm	height in centimeters
BMI	body mass index
Diet	follows appropriate diet
Exercisemin	Time of exercise in minutes
Exercise	does exercise
Diettxtime	Time of diet treatment in months
potxDM	Treatment of oral antidiabetic
OAD1	Class of oral antidiabetic treatment
Insulintx	Treatment with insulin
Insulintype	Type on insuline used
nephropathyDM	Diagnosis of diabetic nephropathy
nephropathyDMyear	Year of diagnosis of diabetic nephropathy
nephropathyDMgrade	Grade of diabetic nephropathy
neuropathyDM	Diagnosis of diabetic neuropathy
neuropathyDMyear	Year of diagnosis of diabetic neuropathy
neuropathyDMgrade	Grade of diabetic neuropathy
retinopathyDM	Diagnosis of diabetic retinopathy
retinopathyDMyear	Year of diagnosis of diabetic retinopathy
retinopathyDMgrade	Grade of diabetic retinopathy
Stroke	Diagnosis of Stroke
Strokeyear	Year of diagnosis of stroke
hosptimeStroke	Time of hospitalization in days because of Stroke
Stroketype	Type of Stroke
Periphericvasculardx	Diagnosis of Peripheric vascular disease
Periphericvasculardxyear	Year of Diagnosis of Peripheric vascular disease
Amputation	History of amputation
ampobservations	Observations of amputation
MI	History of diagnosis of Myocardial infarction
Miyear	Year of diagnosis of Myocardial infarction
familysupportADH	Familial support adherence- in EATDM questionnaire
organdsupportADH	Organization and support adherence- in EATDM questionnaire
ExerciseADH	Exercise adherence - in EATDM questionnaire
MedicalcheckADH	Assistance to medical check adherence - in EATDM questionnaire
hygieneselfcareADH	Hygiene and Self-care adherence - in EATDM questionnaire
DietADH	Diet adherence - in EATDM questionnaire
physicalADH	Physical condition assessment - in EATDM questionnaire
adhtotal	Total adherence assessment - in EATDM questionnaire
cesd20	Depression score CESD-20 questionnaire
ADHdichotomic	Dichotomic variable of Aherence, based on EATDM questionnaire score
poorglycemiccontrol	Glycosilated hemoglobin above 7g/dl
DOB	Date of birth
DOA	Date of assessment
numbmedsHTN	Number of total amount of medications used for the treatment of Hypertension
OAD2	Other class of oral antidiabetic treatment
numbOAD	Number of different classes of oral antidiabetics used for treatment of DM
numbinsulin	Number of different classes of insulin used for treatment of DM
numbDMmed	Number of total amount of medications used for the treatment of DM
microvasc	Microvascular complication secondary to DM
macrovasc	Macrovascular complication secondary to DM
older65	Patients 65 years or older
numbtotalmed	Total amount of medications used for any medical condition
Marital status		name of variable
Married		EC1
Living together		EC2
Divorced		EC3
Single		EC4
Widowed		EC5
Without couple		ECcat	0
With couple		ECcat	1
TDx	Time in years, of diagnosis of Diabetes Mellitus
tecat	Categorized time of Diabetes Mellitus diagnosis
Complications		name of variable
Macrovascular complication		macrovasc
		No	0
		Yes	1
Microvascular complication		microvasc
		No	0
		Yes	1
No complications		complicat	None
At least 1 complication		complicat	Some
Treatment		name of variable
No pharmacological treatment		tto	0
OAD		tto	1
Insulin		tto	2
OAD plus insulin		tto	3
Blood pressure		name of variable
Systolic blood pressure		psistol<140	0
		psistol>=140	1
Diastolic blood pressure		pdiastol<90	0
		pdiastol>=90	1
No hypertension		pacon	0
Hypertension		pacon	1
LDL Ccholesterol		name of variable
Normal		ldl_1<100	0
High		ldl_1>=100	1
IPAQ		name of variable
HEPA active		ipaqcat	1
Minimally active		ipaqcat	2
Inactive		ipaqcat	3
ipacat	Categorized definition of activity per IPAQ questionnaire score
Glycemic control		name of variable
Good glycemic control		hba1c_1	0
Poor glycemic control		hba1c_1	1
Age		name of variable
Age<65		Agecat	0
Age>65		Agecat	1
Gender
		Female	0
		Male	1
Years of disease		name of variable
1-10 years		tecat	0
≥ 10 years		tecat	1
Depression
		Yes		cesd20>=24
		No		cesd20<24
EATDM		adhtotal
